# Supplementary material for: Affective Valence and Enjoyment in High- and Moderate-High Intensity Interval Exercise. The Tromsø Exercise Enjoyment Study
Source: Front Psychol. 2022 Mar 22;13:825738. doi: 10.3389/fpsyg.2022.825738 (PMC8982257; doi:10.3389/fpsyg.2022.825738)
Supplement: Supplementary File 1 — The dataset for this study. [file Data_Sheet_1.ZIP]

Archive with 1 entries (1 files):
- Dataset_EHS_jan2022_full.sav
